# Supplementary material for: Dynamic Telomerase Gene Suppression via Network Effects of GSK3 Inhibition
Source: PLoS One. 2009 Jul 31;4(7):e6459. doi: 10.1371/journal.pone.0006459 (PMC2714081; doi:10.1371/journal.pone.0006459)
Supplement: Supporting File S1 — Antibodies used in the study. (0.02 MB XLS) [file pone.0006459.s008.xls]

## Sheet: Antibodies
	WESTERN BLOTS
Antigen	Supplier	Catalogue number
Akt (pan)	New England Biolabs	4685
Phospho-AKT (Ser473)	New England Biolabs	9271
CDK2 (78B2)	New England Biolabs	2546
Phospho-CDK2 (Thr160)	New England Biolabs	2561
c-Jun	New England Biolabs	9165
Phospho-c-Jun (Ser73)	AbCam	Ab32447
HSP27	AbCam	Ab5579
Phospho-HSP27 (Ser82)	New England Biolabs	2401
RSK1	Millipore	06-668
Phospho-RSK1 (Ser380)	New England Biolabs	9341
PP1α	New England Biolabs	2582
Phospho-PP1α (Thr320)	New England Biolabs	2581
CDK7	AbCam	Ab894
Phospho-CDK7 (Thr170)	Abgent	AP3068a
Glycogen Synthase	New England Biolabs	3893
Phospho-Glycogen Synthase (Ser641)	New England Biolabs	3891
cdc2	AbCam	Ab6537
Phospho-cdc2 (Tyr15)	New England Biolabs	9111
Stat3	New England Biolabs	9132
Phospho-Stat3 (Ser727)	New England Biolabs	9134
ERK	Santa Cruz Biotechnology	sc-93
Phospho-p44/42 MAPK (Thr202/Tyr204)	New England Biolabs	4377
p38α MAP Kinase	New England Biolabs	2371
Phospho-p38 MAPK (Thr180/Tyr182)	New England Biolabs	9215
SAPK/JNK	New England Biolabs	9251
Phospho-JNK1 (Thr183)	AbCam	Ab47337
GSK-3β	New England Biolabs	9315
GSK-3α/β	Millipore	05-412
Phospho-GSK-3β (Ser9)	New England Biolabs	9336
β-Catenin	AbCam	Ab6302
IκBα	New England Biolabs	4812
Cyclin D1	New England Biolabs	2978
Cyclin E2	New England Biolabs	4132
Cyclin B1	AbCam	Ab32053
p53	Novocastra Laboratories	NCL-p53-CM1
c-Myc	AbCam	Ab56
Androgen Receptor	Santa Cruz Biotechnology	sc-816
p65-Rel	AbCam	Ab7970-1
Sp1	Santa Cruz Biotechnology	sc-59
HRP-Conjugated anti-Rabbit	New England Biolabs	7074
HRP-Conjugated anti-Mouse	New England Biolabs	7076
	CHROMATIN IMMUNOPRECIPITATION
Antigen	Supplier	Catalogue number
p53	Active Motif	1610052
c-Myc	AbCam	Ab56
p65-Rel	AbCam	Ab7970-1
Sp1	Millipore	17-601
STAT3	Millipore	06-596
