# Supplementary material for: Dynamic Telomerase Gene Suppression via Network Effects of GSK3 Inhibition
Source: PLoS One. 2009 Jul 31;4(7):e6459. doi: 10.1371/journal.pone.0006459 (PMC2714081; doi:10.1371/journal.pone.0006459)
Supplement: Supporting File S2 — Differentially expressed Agilent IDs and fold intensity change. (0.09 MB XLS) [file pone.0006459.s009.xls]

## Sheet: Sheet1
Agilent ID	Mean Fold Change Intensity
A_32_P17484	-5
A_23_P27649	-5
A_23_P35912	-5
A_32_P10936	-5.02513
A_32_P46594	-5.02513
A_23_P122067	-5.05051
A_23_P19663	-5.05051
A_32_P45844	-5.05051
A_23_P208389	-5.05051
A_24_P392201	-5.05051
A_23_P500353	-5.05051
A_23_P108835	-5.05051
A_23_P399078	-5.07614
A_23_P126103	-5.07614
A_23_P38876	-5.07614
A_23_P101671	-5.07614
A_23_P33984	-5.07614
A_32_P307211	-5.10204
A_24_P356916	-5.12821
A_32_P180524	-5.12821
A_23_P143981	-5.12821
A_24_P864142	-5.12821
A_24_P250765	-5.12821
A_23_P30254	-5.12821
A_23_P125717	-5.15464
A_23_P127915	-5.15464
A_23_P53588	-5.15464
A_32_P33304	-5.15464
A_24_P290585	-5.18135
A_24_P788772	-5.18135
A_23_P366559	-5.18135
A_24_P379750	-5.18135
A_23_P420442	-5.18135
A_24_P224926	-5.18135
A_23_P435407	-5.18135
A_23_P75786	-5.20833
A_24_P839075	-5.20833
A_23_P49865	-5.2356
A_24_P765975	-5.2356
A_23_P9932	-5.26316
A_32_P7916	-5.26316
A_23_P363316	-5.26316
A_23_P211727	-5.26316
A_23_P379649	-5.26316
A_23_P209735	-5.26316
A_23_P408094	-5.26316
A_23_P52697	-5.29101
A_32_P107219	-5.29101
A_32_P221429	-5.29101
A_23_P405873	-5.29101
A_23_P125423	-5.31915
A_23_P150974	-5.31915
A_23_P119943	-5.31915
A_23_P215634	-5.31915
A_24_P915300	-5.31915
A_23_P124190	-5.31915
A_24_P207503	-5.34759
A_23_P154526	-5.34759
A_24_P204971	-5.34759
A_23_P94800	-5.34759
A_23_P6980	-5.34759
A_23_P501831	-5.34759
A_23_P151820	-5.34759
A_24_P316439	-5.34759
A_23_P129005	-5.34759
A_32_P135985	-5.37634
A_24_P497437	-5.40541
A_23_P335695	-5.40541
A_24_P355944	-5.40541
A_24_P220947	-5.40541
A_24_P135167	-5.40541
A_24_P220495	-5.40541
A_24_P128361	-5.40541
A_23_P200303	-5.43478
A_23_P31921	-5.43478
A_23_P13382	-5.43478
A_24_P93309	-5.43478
A_23_P63432	-5.43478
A_23_P415401	-5.43478
A_23_P169978	-5.43478
A_23_P48585	-5.46448
A_24_P166443	-5.46448
A_24_P367100	-5.49451
A_23_P8571	-5.49451
A_23_P18539	-5.52486
A_23_P99853	-5.52486
A_24_P192301	-5.52486
A_23_P31177	-5.52486
A_23_P212050	-5.55556
A_23_P12928	-5.55556
A_23_P104996	-5.55556
A_24_P300021	-5.55556
A_32_P189034	-5.55556
A_23_P215787	-5.55556
A_23_P256047	-5.55556
A_23_P134542	-5.58659
A_24_P358667	-5.58659
A_23_P62220	-5.61798
A_23_P202206	-5.61798
A_23_P136041	-5.61798
A_23_P84974	-5.61798
A_23_P61149	-5.61798
A_32_P231617	-5.64972
A_24_P100613	-5.64972
A_32_P187704	-5.64972
A_23_P159435	-5.64972
A_23_P118122	-5.68182
A_24_P51786	-5.68182
A_32_P87191	-5.68182
A_23_P217554	-5.71429
A_23_P110412	-5.71429
A_24_P913847	-5.71429
A_23_P49816	-5.71429
A_24_P77968	-5.71429
A_23_P165372	-5.71429
A_23_P405815	-5.74713
A_24_P178444	-5.74713
A_23_P360964	-5.74713
A_23_P252764	-5.74713
A_23_P253661	-5.74713
A_23_P28307	-5.74713
A_23_P3302	-5.78035
A_24_P778906	-5.78035
A_23_P408353	-5.78035
A_23_P314024	-5.78035
A_23_P28485	-5.78035
A_24_P860781	-5.81395
A_23_P46131	-5.81395
A_23_P61707	-5.81395
A_24_P921366	-5.81395
A_23_P166400	-5.81395
A_23_P31006	-5.84795
A_23_P147786	-5.84795
A_23_P64129	-5.88235
A_32_P70027	-5.88235
A_23_P21207	-5.91716
A_23_P6535	-5.91716
A_23_P251574	-5.91716
A_23_P214459	-5.95238
A_32_P181107	-5.95238
A_32_P146786	-5.95238
A_23_P126167	-5.95238
A_23_P93940	-5.95238
A_23_P46813	-5.95238
A_23_P257763	-5.95238
A_24_P108311	-5.98802
A_23_P380181	-5.98802
A_23_P140434	-5.98802
A_32_P147078	-5.98802
A_32_P93584	-6.0241
A_24_P769529	-6.06061
A_23_P123234	-6.06061
A_23_P205986	-6.06061
A_23_P12746	-6.06061
A_23_P62967	-6.09756
A_24_P733016	-6.09756
A_32_P152195	-6.09756
A_24_P245838	-6.13497
A_32_P80413	-6.13497
A_23_P34744	-6.13497
A_23_P370830	-6.17284
A_32_P89827	-6.21118
A_23_P121234	-6.21118
A_24_P7467	-6.21118
A_23_P162668	-6.25
A_23_P53247	-6.28931
A_23_P11017	-6.28931
A_23_P205164	-6.28931
A_24_P31275	-6.32911
A_32_P44210	-6.32911
A_24_P45476	-6.36943
A_24_P910733	-6.36943
A_23_P39251	-6.36943
A_23_P58137	-6.41026
A_23_P152838	-6.41026
A_23_P151598	-6.41026
A_23_P357374	-6.41026
A_32_P205241	-6.45161
A_23_P121926	-6.45161
A_23_P250102	-6.49351
A_32_P44808	-6.49351
A_23_P46429	-6.49351
A_24_P244495	-6.49351
A_23_P76386	-6.53595
A_23_P159851	-6.53595
A_23_P104464	-6.57895
A_32_P95462	-6.57895
A_23_P335661	-6.57895
A_24_P299685	-6.57895
A_23_P61171	-6.57895
A_32_P386298	-6.62252
A_23_P8820	-6.62252
A_23_P166884	-6.62252
A_23_P53193	-6.66667
A_24_P90774	-6.66667
A_24_P810104	-6.66667
A_24_P706340	-6.71141
A_23_P167096	-6.71141
A_23_P217379	-6.71141
A_23_P89570	-6.75676
A_23_P28598	-6.75676
A_23_P164897	-6.75676
A_23_P411761	-6.75676
A_32_P128857	-6.80272
A_23_P160318	-6.80272
A_32_P73413	-6.80272
A_23_P335190	-6.80272
A_24_P402444	-6.84932
A_24_P367843	-6.84932
A_24_P296792	-6.84932
A_24_P618247	-6.89655
A_23_P254626	-6.94444
A_32_P229618	-6.94444
A_24_P152310	-6.94444
A_23_P384024	-6.94444
A_23_P56659	-6.94444
A_23_P17837	-6.99301
A_23_P69863	-6.99301
A_32_P110872	-6.99301
A_23_P212696	-6.99301
A_23_P412389	-6.99301
A_24_P334726	-7.04225
A_24_P111106	-7.04225
A_24_P117410	-7.04225
A_23_P46426	-7.04225
A_24_P11384	-7.04225
A_24_P319736	-7.04225
A_23_P371682	-7.0922
A_23_P257971	-7.0922
A_32_P224566	-7.0922
A_24_P382319	-7.0922
A_32_P191840	-7.14286
A_23_P1823	-7.14286
A_32_P222241	-7.14286
A_23_P4286	-7.14286
A_23_P170733	-7.14286
A_23_P212649	-7.19424
A_23_P39465	-7.19424
A_24_P923483	-7.24638
A_23_P378427	-7.24638
A_23_P2344	-7.24638
A_32_P313405	-7.24638
A_23_P252721	-7.29927
A_32_P61975	-7.29927
A_32_P489662	-7.29927
A_23_P142125	-7.35294
A_23_P50591	-7.35294
A_23_P211233	-7.35294
A_23_P214059	-7.35294
A_23_P97141	-7.35294
A_23_P110151	-7.35294
A_23_P94552	-7.35294
A_23_P79562	-7.40741
A_23_P59410	-7.40741
A_23_P153320	-7.40741
A_24_P358606	-7.46269
A_32_P73151	-7.46269
A_24_P372012	-7.46269
A_24_P33055	-7.46269
A_23_P24457	-7.5188
A_23_P145841	-7.5188
A_24_P143171	-7.5188
A_23_P66637	-7.5188
A_23_P35412	-7.5188
A_23_P129133	-7.5188
A_23_P206280	-7.5188
A_23_P62959	-7.57576
A_23_P91081	-7.57576
A_23_P51534	-7.57576
A_32_P10133	-7.57576
A_23_P17420	-7.57576
A_23_P93109	-7.57576
A_24_P325118	-7.57576
A_24_P687326	-7.63359
A_24_P343529	-7.63359
A_32_P91519	-7.63359
A_24_P306814	-7.63359
A_24_P136866	-7.63359
A_23_P350295	-7.63359
A_32_P50973	-7.69231
A_23_P428973	-7.69231
A_23_P69058	-7.69231
A_23_P208119	-7.69231
A_24_P31671	-7.75194
A_24_P13024	-7.75194
A_32_P175751	-7.75194
A_23_P24004	-7.75194
A_23_P126908	-7.75194
A_24_P4816	-7.75194
A_23_P313652	-7.75194
A_23_P6674	-7.75194
A_23_P92467	-7.8125
A_32_P31240	-7.8125
A_32_P226614	-7.8125
A_24_P377183	-7.8125
A_23_P374339	-7.8125
A_23_P16523	-7.8125
A_24_P120251	-7.87402
A_23_P233	-7.87402
A_23_P207632	-7.93651
A_23_P211561	-7.93651
A_32_P56759	-7.93651
A_23_P4899	-7.93651
A_23_P161698	-8
A_23_P358513	-8
A_23_P101564	-8
A_23_P108075	-8
A_23_P15450	-8
A_23_P52240	-8.06452
A_32_P59355	-8.06452
A_23_P119353	-8.06452
A_23_P104798	-8.06452
A_24_P561165	-8.06452
A_24_P192805	-8.13008
A_23_P7642	-8.13008
A_23_P148609	-8.19672
A_23_P46356	-8.19672
A_23_P395001	-8.19672
A_23_P22735	-8.19672
A_23_P217611	-8.26446
A_32_P23360	-8.26446
A_23_P314811	-8.26446
A_23_P164057	-8.26446
A_23_P329353	-8.26446
A_23_P91850	-8.33333
A_32_P52519	-8.33333
A_24_P51777	-8.33333
A_23_P28595	-8.40336
A_23_P315772	-8.40336
A_23_P33673	-8.40336
A_23_P50508	-8.40336
A_23_P27265	-8.40336
A_32_P389544	-8.40336
A_24_P929818	-8.40336
A_32_P12454	-8.47458
A_23_P101434	-8.47458
A_23_P86975	-8.47458
A_23_P155539	-8.47458
A_23_P88880	-8.54701
A_32_P91180	-8.54701
A_23_P16469	-8.54701
A_32_P100379	-8.54701
A_23_P354341	-8.62069
A_23_P338372	-8.62069
A_23_P14769	-8.62069
A_23_P114061	-8.62069
A_32_P79190	-8.69565
A_24_P296772	-8.69565
A_32_P35506	-8.69565
A_24_P141707	-8.77193
A_23_P211468	-8.77193
A_23_P67169	-8.77193
A_23_P105442	-8.77193
A_23_P216649	-8.77193
A_32_P160561	-8.84956
A_23_P125233	-8.84956
A_23_P2492	-8.84956
A_24_P416489	-8.84956
A_32_P179526	-8.84956
A_24_P316965	-8.84956
A_24_P106624	-8.84956
A_24_P222000	-8.92857
A_23_P144656	-8.92857
A_23_P50517	-8.92857
A_32_P195793	-8.92857
A_32_P47285	-8.92857
A_23_P332340	-8.92857
A_23_P302005	-8.92857
A_32_P174040	-9.00901
A_23_P64510	-9.00901
A_23_P132910	-9.09091
A_24_P943781	-9.09091
A_32_P153773	-9.09091
A_23_P101642	-9.09091
A_32_P13555	-9.09091
A_23_P65278	-9.09091
A_32_P12703	-9.09091
A_24_P23411	-9.09091
A_32_P75681	-9.09091
A_24_P188056	-9.17431
A_23_P344037	-9.17431
A_32_P227059	-9.17431
A_23_P124384	-9.17431
A_23_P413576	-9.17431
A_23_P381746	-9.17431
A_24_P555066	-9.17431
A_32_P84049	-9.25926
A_32_P34003	-9.25926
A_32_P44453	-9.25926
A_23_P152305	-9.25926
A_32_P137980	-9.25926
A_23_P139704	-9.25926
A_23_P373716	-9.25926
A_24_P371281	-9.25926
A_24_P68814	-9.25926
A_23_P71364	-9.25926
A_32_P38323	-9.34579
A_23_P118571	-9.34579
A_24_P234554	-9.34579
A_32_P98914	-9.34579
A_24_P919683	-9.34579
A_23_P73972	-9.34579
A_23_P202860	-9.34579
A_24_P521994	-9.43396
A_32_P226605	-9.43396
A_23_P22352	-9.43396
A_23_P163238	-9.52381
A_23_P38388	-9.52381
A_23_P428129	-9.52381
A_23_P207058	-9.52381
A_32_P108870	-9.52381
A_23_P340131	-9.52381
A_24_P45980	-9.61538
A_23_P109320	-9.61538
A_23_P71989	-9.61538
A_24_P97687	-9.70874
A_23_P55356	-9.70874
A_32_P104448	-9.70874
A_32_P111072	-9.80392
A_23_P71492	-9.80392
A_23_P136978	-9.90099
A_23_P107881	-9.90099
A_24_P637651	-10
A_23_P369343	-10
A_24_P627984	-10.01
A_23_P24104	-10.02
A_23_P60499	-10.0806
A_24_P926543	-10.0806
A_23_P105873	-10.0908
A_23_P48530	-10.1112
A_23_P121545	-10.1215
A_23_P411723	-10.1317
A_32_P213661	-10.142
A_23_P352484	-10.142
A_24_P304071	-10.1523
A_32_P39669	-10.1626
A_23_P19650	-10.1729
A_23_P112634	-10.2145
A_23_P10182	-10.2249
A_23_P165909	-10.2354
A_24_P798431	-10.2564
A_32_P120567	-10.2775
A_23_P15889	-10.2987
A_23_P109655	-10.3413
A_23_P413862	-10.3627
A_24_P372223	-10.4058
A_23_P258666	-10.4275
A_23_P171150	-10.4603
A_23_P340717	-10.4822
A_23_P331748	-10.4932
A_24_P282868	-10.5042
A_24_P497318	-10.5485
A_23_P73747	-10.5485
A_24_P277934	-10.5932
A_24_P728920	-10.6157
A_32_P232559	-10.7181
A_24_P370702	-10.7527
A_32_P129200	-10.7643
A_23_P33947	-10.8225
A_24_P941643	-10.846
A_23_P315451	-10.846
A_23_P66988	-10.8814
A_23_P162640	-10.8932
A_24_P344516	-10.917
A_23_P30687	-11.0742
A_24_P184803	-11.1111
A_23_P115261	-11.1359
A_23_P20484	-11.1483
A_24_P32085	-11.1607
A_23_P23783	-11.2867
A_24_P406525	-11.2867
A_23_P251815	-11.3122
A_24_P343929	-11.3122
A_23_P82026	-11.325
A_32_P228037	-11.3379
A_32_P224327	-11.3507
A_23_P140858	-11.3507
A_23_P139500	-11.4286
A_24_P196528	-11.4811
A_23_P209408	-11.5207
A_32_P12202	-11.5741
A_32_P79041	-11.6959
A_23_P417282	-11.6959
A_23_P251151	-11.7096
A_24_P579356	-11.7233
A_23_P204885	-11.7647
A_32_P54274	-11.7647
A_23_P98455	-11.7786
A_32_P217797	-11.7925
A_23_P71316	-11.7925
A_23_P44794	-11.8343
A_23_P34804	-11.9332
A_24_P381199	-11.9617
A_24_P128187	-11.976
A_24_P380061	-12.0337
A_23_P107963	-12.1212
A_23_P23996	-12.1359
A_23_P503059	-12.1359
A_24_P109881	-12.1507
A_23_P354387	-12.1951
A_24_P263330	-12.2549
A_32_P146890	-12.3153
A_23_P121676	-12.3153
A_23_P24987	-12.3916
A_23_P209527	-12.4533
A_23_P320739	-12.4688
A_32_P116857	-12.4844
A_32_P98391	-12.5
A_24_P670942	-12.5156
A_23_P321846	-12.5471
A_23_P25155	-12.5628
A_23_P7827	-12.5786
A_24_P892472	-12.5945
A_24_P28722	-12.8535
A_23_P99614	-12.9366
A_24_P40551	-13.0039
A_24_P3045	-13.0208
A_24_P295010	-13.0548
A_32_P92188	-13.0548
A_32_P209778	-13.1062
A_23_P166674	-13.1752
A_24_P32342	-13.1926
A_23_P130359	-13.21
A_32_P112592	-13.2275
A_24_P38316	-13.245
A_23_P121441	-13.2979
A_32_P395879	-13.3156
A_23_P159952	-13.4771
A_32_P3955	-13.624
A_32_P66616	-13.7174
A_23_P203920	-13.7174
A_24_P349117	-13.7931
A_23_P87709	-13.7931
A_23_P104188	-13.8313
A_23_P30163	-13.947
A_23_P117095	-14.0647
A_23_P423012	-14.2045
A_24_P402438	-14.2248
A_23_P216610	-14.245
A_23_P4052	-14.2857
A_24_P409800	-14.3062
A_23_P65629	-14.3266
A_32_P25397	-14.3472
A_23_P43337	-14.3678
A_24_P659980	-14.4928
A_24_P273857	-14.4928
A_23_P93027	-14.5985
A_32_P169406	-14.7493
A_23_P76658	-14.8148
A_24_P261033	-14.9701
A_23_P16953	-15.0376
A_23_P29773	-15.0376
A_23_P116235	-15.0376
A_24_P184799	-15.0376
A_32_P780817	-15.083
A_23_P4283	-15.1057
A_24_P173823	-15.2207
A_23_P404606	-15.361
A_32_P9532	-15.528
A_32_P462013	-15.528
A_32_P146597	-16.0772
A_23_P44264	-16.0772
A_24_P109176	-16.129
A_23_P74145	-16.1812
A_32_P183765	-16.1812
A_23_P38735	-16.1812
A_23_P64173	-16.4204
A_32_P97169	-16.5289
A_23_P76480	-16.5289
A_24_P332816	-16.5289
A_24_P912439	-16.5289
A_24_P303127	-16.5837
A_32_P133892	-16.6113
A_24_P914434	-16.835
A_23_P80040	-16.9492
A_23_P151294	-16.9779
A_24_P945113	-17.1527
A_23_P98350	-17.2712
A_32_P116488	-17.301
A_23_P416751	-17.3913
A_32_P5542	-17.4825
A_32_P223256	-17.5131
A_32_P66908	-17.6991
A_24_P209455	-17.7305
A_24_P943393	-17.7936
A_23_P434430	-17.8571
A_24_P60887	-17.8891
A_24_P54900	-17.8891
A_24_P305570	-18.0505
A_23_P373541	-18.1818
A_24_P489649	-18.1818
A_23_P217528	-18.2149
A_23_P10062	-18.2482
A_23_P150316	-18.3486
A_23_P210210	-18.6916
A_24_P904845	-18.9036
A_23_P52121	-18.9394
A_23_P168909	-18.9753
A_24_P87686	-19.1205
A_23_P326474	-19.2678
A_23_P132763	-19.305
A_32_P208621	-19.4175
A_23_P5342	-19.4553
A_24_P942321	-19.6078
A_23_P88576	-20.202
A_23_P357760	-20.2429
A_23_P214627	-20.4499
A_23_P141415	-20.4499
A_23_P159027	-20.4499
A_23_P345460	-20.5761
A_24_P221007	-20.5761
A_23_P29237	-20.6186
A_23_P215687	-20.6186
A_24_P147927	-20.6612
A_23_P81219	-20.8768
A_24_P378581	-20.8768
A_23_P136173	-20.9205
A_24_P35537	-21.0084
A_32_P113317	-21.1864
A_23_P166797	-21.2314
A_24_P230540	-21.3675
A_24_P203000	-21.645
A_32_P85360	-21.8818
A_23_P156970	-21.9298
A_23_P27229	-22.0264
A_23_P51487	-22.0751
A_32_P140501	-22.0751
A_24_P235429	-22.2222
A_23_P156687	-22.3214
A_23_P332536	-22.4719
A_24_P921683	-22.6757
A_32_P127019	-22.6757
A_32_P75264	-22.7273
A_23_P105862	-22.8311
A_23_P401700	-22.8833
A_32_P192692	-23.2558
A_32_P157465	-23.3645
A_32_P81806	-23.4192
A_23_P143713	-23.4742
A_23_P302550	-23.4742
A_32_P489	-23.5294
A_23_P425925	-23.753
A_23_P327022	-23.753
A_23_P210577	-23.9234
A_23_P310022	-23.9808
A_23_P75915	-24.4499
A_24_P391918	-24.6914
A_24_P668351	-25
A_32_P172882	-25.3807
A_23_P329962	-25.5754
A_23_P340698	-25.5754
A_23_P380208	-26.178
A_24_P229025	-26.738
A_23_P124084	-27.1739
A_32_P3431	-27.5482
A_32_P139113	-27.5482
A_24_P20954	-27.933
A_24_P329795	-28.169
A_32_P51237	-28.2486
A_32_P181222	-28.3286
A_23_P8812	-28.49
A_32_P144390	-29.9401
A_23_P202004	-30.03
A_24_P930418	-30.6748
A_23_P124514	-30.8642
A_23_P40453	-31.348
A_24_P154037	-31.348
A_24_P943815	-31.6456
A_23_P40866	-31.8471
A_23_P306215	-31.9489
A_24_P307808	-32.2581
A_23_P205428	-32.3625
A_24_P261125	-33.0033
A_23_P252432	-33.2226
A_32_P143778	-33.67
A_23_P300033	-34.6021
A_32_P930685	-34.7222
A_23_P7402	-35.461
A_23_P124438	-36.2319
A_23_P121716	-37.7358
A_24_P847956	-38.61
A_23_P215283	-39.2157
A_23_P83298	-39.3701
A_23_P74359	-39.8406
A_23_P213137	-40.3226
A_32_P183598	-43.1034
A_32_P136886	-44.6429
A_24_P921554	-45.045
A_23_P414793	-45.2489
A_32_P194312	-45.4545
A_23_P74900	-47.3934
A_32_P136269	-47.8469
A_23_P345808	-49.2611
A_23_P430068	-49.505
A_23_P103496	-49.505
A_24_P238257	-49.7512
A_23_P134663	-50
A_32_P154361	-50
A_24_P321581	-51.5464
A_23_P108743	-53.7634
A_23_P418785	-54.3478
A_24_P18137	-54.6448
A_23_P125435	-55.5556
A_23_P14083	-57.1429
A_24_P557479	-58.1395
A_23_P31615	-58.8235
A_23_P421401	-65.7895
A_23_P396800	-68.0272
A_24_P7121	-68.0272
A_23_P213620	-71.4286
A_24_P400027	-71.9424
A_23_P134835	-74.0741
A_23_P333228	-78.125
A_23_P28898	-81.9672
A_24_P38290	-85.4701
A_24_P156490	-110.988
A_24_P110983	-134.771
A_23_P87879	-223.714
A_24_P20630	780.5
A_32_P116606	667.7
A_32_P11670	146
A_23_P124905	137.8
A_23_P99063	87.38
A_23_P110764	69.61
A_32_P11262	66.07
A_23_P257231	64.53
A_32_P217901	60.3
A_24_P326491	54.83
A_23_P362694	49.79
A_23_P212888	47.46
A_23_P389281	46.52
A_24_P942589	46.23
A_23_P113351	43.72
A_23_P75002	42.55
A_32_P225021	42.29
A_32_P210525	41.84
A_23_P213045	39.44
A_23_P69699	37.74
A_32_P234853	35.73
A_32_P139505	35.31
A_24_P252823	34.33
A_23_P56578	33.79
A_23_P215566	33.58
A_32_P176790	33.08
A_23_P33123	32.48
A_23_P305245	32.44
A_23_P129925	30.21
A_32_P202913	29.26
A_23_P29965	29.2
A_23_P116898	28.9
A_24_P927404	28.44
A_32_P219581	28.12
A_24_P226241	26.9
A_23_P19624	25.98
A_23_P73809	25.97
A_23_P500844	23.96
A_32_P35452	23.16
A_23_P86195	22.65
A_23_P430930	22.58
A_24_P937691	22.15
A_23_P302672	21.23
A_23_P152235	20.73
A_32_P350897	20.24
A_23_P82990	20.11
A_24_P132006	18.34
A_24_P622375	18.32
A_23_P126782	18.31
A_32_P88177	18.09
A_23_P422911	18.06
A_23_P310921	18.03
A_23_P64121	17.88
A_23_P148015	17.68
A_23_P501007	17.56
A_24_P914638	17.52
A_24_P213788	17.28
A_23_P159395	17.19
A_23_P253692	17.09
A_23_P124642	16.9
A_32_P225328	16.79
A_32_P141418	16.71
A_23_P503010	16.53
A_24_P791814	16.48
A_24_P918507	16.14
A_23_P92517	15.75
A_24_P350576	15.64
A_32_P149072	15.53
A_32_P161762	15.53
A_24_P409650	15.3
A_23_P167121	15.25
A_23_P92909	15.05
A_23_P339119	14.64
A_32_P52386	14.61
A_32_P188193	14.55
A_23_P31073	14.41
A_32_P130083	14.37
A_23_P435394	14.3
A_24_P923591	14.18
A_23_P403335	13.81
A_23_P45011	13.43
A_23_P121987	13.2
A_23_P405267	13.19
A_24_P918065	13.11
A_32_P147484	13.08
A_23_P251075	13.03
A_23_P307968	12.93
A_23_P216579	12.91
A_24_P401842	12.89
A_32_P115050	12.87
A_23_P354705	12.86
A_24_P887768	12.85
A_23_P76460	12.68
A_24_P518298	12.6
A_32_P31465	12.46
A_23_P337262	12.3
A_24_P222410	12.27
A_23_P52109	12.26
A_32_P66570	12.14
A_23_P326913	12.02
A_23_P348121	12.02
A_24_P920344	11.92
A_23_P85250	11.81
A_23_P83838	11.8
A_32_P6433	11.75
A_32_P122226	11.73
A_32_P178800	11.66
DCP_22_4	11.66
DCP_22_6	11.57
A_32_P207903	11.5
A_24_P253003	11.42
A_32_P150802	11.42
A_32_P232588	11.38
A_24_P289607	11.24
A_24_P916808	11.17
A_24_P32473	11.17
A_32_P50463	11.16
A_32_P51082	11.09
(+)E1A_r60_a22	10.91
A_24_P211106	10.9
A_24_P256380	10.88
DCP_22_2	10.88
A_32_P87972	10.87
A_23_P120982	10.84
A_23_P208030	10.67
DCP_22_0	10.63
A_23_P433855	10.58
A_32_P229132	10.4
A_23_P58396	10.4
A_32_P144133	10.37
A_23_P81529	10.34
A_24_P922367	10.32
A_24_P197794	10.3
DCP_22_7	10.29
A_24_P362881	10.2
A_32_P4626	10.15
A_32_P190367	10.13
A_24_P83455	10.11
A_32_P19365	9.955
A_24_P929051	9.929
A_23_P85503	9.671
A_32_P9491	9.654
A_24_P166663	9.623
A_23_P69537	9.612
A_32_P56766	9.562
A_24_P100382	9.511
A_32_P43878	9.396
A_32_P212483	9.391
A_23_P114185	9.383
A_23_P96285	9.35
A_24_P333993	9.337
A_23_P29975	9.292
A_32_P92212	9.125
A_32_P104334	9.104
A_23_P167367	9.101
A_32_P164573	9.083
A_23_P300600	9.068
A_32_P77626	9.041
A_23_P10591	9.006
A_23_P64873	8.985
A_32_P78121	8.909
A_32_P192853	8.862
A_24_P371722	8.82
A_24_P132008	8.769
A_24_P60268	8.697
A_23_P434253	8.694
A_23_P12044	8.67
A_23_P414281	8.665
A_24_P76158	8.624
A_23_P210224	8.599
A_32_P179138	8.56
A_23_P162589	8.541
A_23_P149992	8.411
A_23_P94967	8.409
A_32_P76804	8.401
A_23_P94275	8.253
A_32_P182609	8.231
A_23_P26037	8.197
A_24_P505790	8.191
A_24_P692566	8.188
A_24_P29733	8.157
A_32_P34444	8.157
A_23_P124377	8.142
A_24_P177553	8.127
A_32_P138833	8.114
A_32_P172320	8.041
A_24_P830817	8.04
A_23_P13548	7.987
A_23_P77493	7.984
A_32_P158053	7.982
A_23_P56922	7.971
A_24_P936111	7.858
A_23_P142861	7.811
A_23_P342869	7.775
A_32_P4018	7.773
A_24_P923654	7.767
A_24_P246361	7.757
A_23_P52207	7.675
A_23_P19723	7.667
A_24_P453497	7.638
A_23_P58390	7.637
A_23_P313623	7.608
A_24_P163168	7.606
A_24_P902052	7.59
A_23_P427136	7.581
A_24_P273694	7.55
A_24_P166397	7.469
A_24_P239538	7.466
A_32_P109584	7.452
A_24_P832737	7.447
A_23_P202587	7.341
A_23_P208029	7.316
A_24_P298027	7.29
A_23_P110961	7.288
A_24_P813667	7.284
A_24_P902313	7.25
A_24_P114142	7.158
A_32_P14762	7.158
A_23_P30666	7.149
A_24_P15658	7.136
A_32_P144852	7.134
A_32_P226338	7.113
A_32_P16699	7.093
A_23_P54878	7.058
A_23_P325887	6.996
A_32_P81674	6.976
A_23_P83403	6.966
A_32_P74847	6.87
A_24_P347431	6.843
A_32_P9127	6.84
A_23_P166508	6.774
A_23_P125451	6.748
A_32_P128588	6.748
A_24_P287129	6.672
A_23_P23074	6.603
A_23_P58328	6.575
A_23_P59543	6.575
A_32_P65473	6.544
A_23_P7582	6.53
A_32_P180385	6.506
A_24_P97374	6.505
A_32_P188186	6.503
A_32_P72785	6.498
A_24_P917306	6.489
A_24_P936252	6.486
A_24_P840868	6.483
A_32_P119744	6.482
A_24_P933965	6.475
A_23_P94902	6.426
A_23_P42065	6.385
A_24_P359105	6.373
A_32_P93403	6.323
A_24_P23625	6.267
A_24_P225189	6.26
A_23_P48803	6.187
A_32_P101286	6.157
A_32_P226073	6.143
A_24_P925389	6.103
A_24_P132703	6.081
A_23_P41424	6.069
A_23_P308731	6.065
A_23_P258294	6.048
A_23_P37127	6.046
A_23_P81298	6.03
A_23_P96383	6.022
A_24_P926285	6.009
A_32_P77369	5.962
A_32_P19806	5.924
A_32_P142407	5.923
A_23_P502980	5.888
A_24_P137501	5.886
A_23_P56680	5.881
A_23_P105118	5.857
A_24_P521318	5.844
A_24_P538567	5.815
A_32_P179199	5.814
A_32_P217428	5.801
A_23_P136619	5.789
A_32_P63826	5.777
A_24_P727884	5.76
A_23_P24594	5.757
A_23_P134176	5.728
A_24_P98047	5.727
A_32_P229493	5.69
A_24_P924301	5.678
A_23_P378364	5.657
A_23_P31453	5.646
A_23_P213298	5.627
A_23_P202501	5.583
A_32_P95973	5.548
A_23_P138655	5.54
A_32_P56509	5.525
A_24_P621434	5.485
A_23_P139418	5.421
A_23_P425492	5.413
A_32_P75581	5.363
A_23_P131664	5.355
A_23_P359277	5.324
A_32_P192376	5.315
A_24_P50028	5.313
A_23_P136347	5.304
A_24_P413126	5.298
A_32_P117354	5.264
A_23_P167497	5.242
A_32_P181183	5.234
A_32_P127454	5.208
A_23_P29046	5.193
A_24_P145377	5.158
A_24_P925158	5.156
A_32_P180538	5.148
A_23_P308073	5.143
A_23_P45871	5.132
A_32_P99715	5.118
A_24_P406334	5.117
A_24_P566027	5.113
A_23_P212869	5.111
A_23_P31135	5.091
A_24_P13475	5.085
A_23_P59231	5.074
A_23_P134125	5.073
A_23_P323930	5.062
A_23_P217319	5.048
A_24_P261750	5.046
A_32_P159271	5.036
A_23_P150807	5.035
A_32_P832001	5.028
A_24_P924697	5.014
A_32_P211494	5.005
A_23_P4545	5.004
A_24_P270424	5
