# Supplementary material for: Dynamic Telomerase Gene Suppression via Network Effects of GSK3 Inhibition
Source: PLoS One. 2009 Jul 31;4(7):e6459. doi: 10.1371/journal.pone.0006459 (PMC2714081; doi:10.1371/journal.pone.0006459)
Supplement: Supporting File S3 — Best fit transcriptional network statistics. (0.21 MB XLS) [file pone.0006459.s010.xls]

## Sheet: Options
Options
Use canonical pathways	No
Network type	Merged
Filtered interaction type Effects	Negative , Positive
Filtered interaction type Mechanisms	? , CM , +P , -P , B , Cn , T , C , TR , GR , IE , CS , Z , Tn , Tn , TR , PE , TE , B , B
Build options	Auto expand
Advanced options
Discard objects user list	No
Show non-connected root nodes	Default
Use indirect interactions	Discard
Use interactions weights	No
Filter interactions by confidence level	Curated only
Use binding interactions (special cases)	Discard
Discard objects experiments	No
Use unspecified reactions	Discard

## Sheet: Experiments
General parser
(1) A2780 BIO analysis: expression>+/-5; p<0.01
#		Network object	Name	Description	Signal
1		08p22/MSR1(CD204)	MSRE_HUMAN	Membrane glycoproteins implicated in the pathologic deposition of cholesterol in arterial walls during atherogenesis. Two types of receptor subunits exist. These receptors mediate the endocytosis of a diverse group of macromolecules, including modified low density lipoproteins (LDL).	-10.41
2		2'-5'-oligoadenylate synthetase	OAS2_HUMAN	May play a role in mediating resistance to virus infection, control of cell growth, differentiation, and apoptosis.	-11.31
3		A2M	A2MG_HUMAN	Is able to inhibit all four classes of proteinases by a unique 'trapping' mechanism. This protein has a peptide stretch, called the 'bait region' which contains specific cleavage sites for different proteinases. When a proteinase cleaves the bait region, a conformational change is induced in the protein which traps the proteinase. The entrapped enzyme remains active against low molecular weight s…	28.9
4		ABCA1	ABCA1_HUMAN	cAMP-dependent and sulfonylurea-sensitive anion transporter. Key gatekeeper influencing intracellular cholesterol transport.	-22.22
5		ACOX2	ACOX2_HUMAN	Oxidizes the CoA esters of the bile acid intermediates di- and tri-hydroxycholestanoic acids.	-10.22
6		AHR	AHR_HUMAN	Ligand-activated transcriptional activator. Binds to the XRE promoter region of genes it activates. Activates the expression of multiple phase I and II xenobiotic chemical metabolizing enzyme genes (such as the CYP1A1 gene). Mediates biochemical and toxic effects of halogenated aromatic hydrocarbons. Involved in cell-cycle regulation. Likely to play an important role in the development and matura…	33.58
7		ALOX5	LOX5_HUMAN		-6.579
8		AMPK alpha 2 subunit	AAPK2_HUMAN	Responsible for the regulation of fatty acid synthesis by phosphorylation of acetyl-CoA carboxylase. It also regulates cholesterol synthesis via phosphorylation and inactivation of hormone-sensitive lipase and hydroxymethylglutaryl-CoA reductase. Appears to act as a metabolic stress-sensing protein kinase switching off biosynthetic pathways when cellular ATP levels are depleted and when 5'-AMP ri…	12.26
9		AMPK alpha subunit	AAPK2_HUMAN	Responsible for the regulation of fatty acid synthesis by phosphorylation of acetyl-CoA carboxylase. It also regulates cholesterol synthesis via phosphorylation and inactivation of hormone-sensitive lipase and hydroxymethylglutaryl-CoA reductase. Appears to act as a metabolic stress-sensing protein kinase switching off biosynthetic pathways when cellular ATP levels are depleted and when 5'-AMP ri…	12.26
10		Angiotensin (1-9)	Angiotensin (1-7) (HUMAN)	ACE2 generates the Angiotensin (1-7) by cleaving the C-terminal Phe from Angiotensin II. In addition, ACE1 and Neprilysin generates the Angiotensin (1-7) by cleaving Angiotensin (1-9)	-11.14
			Angiotensin (1-9) (HUMAN)/-424111603	ACE2 generates the Angiotensin (1-9) by cleaving the C-terminal Leu from Angiotensin I	-11.14
			Angiotensin (2-10) (HUMAN)/-1906985784	Dnpep generates the Angiotensin (2-10) by cleaving the N-terminal dipeptide Asp-Arg from Angiotensin I.	-11.14
			Angiotensin I (HUMAN)/-989699510	Angiotensin I is a decapeptide product, which is generated by Renin from hepatic glycoprotein Angiotensinogen in the circulatingblood. Angiotensin I is subsequently converted to Angiotensin II byACE1.	-11.14
			Angiotensin II (HUMAN)/-1807563629	Angiotensin II is the ligand of Angiotensin II receptor, type-1 and Angiotensin II receptor, type-2. ACE1 generates the physiologically active peptide Angiotensin II by cleaving the C-terminal dipeptide His-Leu from Angiotensin I . In addition, ACE2 may generate Angiotensin II via Angiotensin 1-9.	-11.14
			Angiotensin III (HUMAN)/-325904614	Angiotensin III is the ligand of Angiotensin II receptor, type-1 and Angiotensin II receptor, type-2. ENPEP (Aminopeptidase A) generates the physiologically active peptide Angiotensin III by cleaving the N-terminal peptide Asp from Angiotensin II.	-11.14
			Angiotensin IV (HUMAN)/-244224858	Angiotensin IV is the ligand of IRAP. CD13 (Aminopeptidase N) generates the physiologically active peptide Angiotensin IV by cleaving the N-terminal peptide Asp from Angiotensin III.	-11.14
			ANGT_HUMAN/1744938752	In response to lowered blood pressure, the enzyme renin cleaves angiotensin-1, from angiotensinogen. ACE (angiotensin converting enzyme) then removes a dipeptide to yield the physiologically active peptide angiotensin-2, the most potent pressor substance known, which helps regulate volume and mineral balance of body fluids.	-11.14
11		Angiotensin (2-10)	Angiotensin (1-7) (HUMAN)	ACE2 generates the Angiotensin (1-7) by cleaving the C-terminal Phe from Angiotensin II. In addition, ACE1 and Neprilysin generates the Angiotensin (1-7) by cleaving Angiotensin (1-9)	-11.14
			Angiotensin (1-9) (HUMAN)/-424111603	ACE2 generates the Angiotensin (1-9) by cleaving the C-terminal Leu from Angiotensin I	-11.14
			Angiotensin (2-10) (HUMAN)/-1906985784	Dnpep generates the Angiotensin (2-10) by cleaving the N-terminal dipeptide Asp-Arg from Angiotensin I.	-11.14
			Angiotensin I (HUMAN)/-989699510	Angiotensin I is a decapeptide product, which is generated by Renin from hepatic glycoprotein Angiotensinogen in the circulatingblood. Angiotensin I is subsequently converted to Angiotensin II byACE1.	-11.14
			Angiotensin II (HUMAN)/-1807563629	Angiotensin II is the ligand of Angiotensin II receptor, type-1 and Angiotensin II receptor, type-2. ACE1 generates the physiologically active peptide Angiotensin II by cleaving the C-terminal dipeptide His-Leu from Angiotensin I . In addition, ACE2 may generate Angiotensin II via Angiotensin 1-9.	-11.14
			Angiotensin III (HUMAN)/-325904614	Angiotensin III is the ligand of Angiotensin II receptor, type-1 and Angiotensin II receptor, type-2. ENPEP (Aminopeptidase A) generates the physiologically active peptide Angiotensin III by cleaving the N-terminal peptide Asp from Angiotensin II.	-11.14
			Angiotensin IV (HUMAN)/-244224858	Angiotensin IV is the ligand of IRAP. CD13 (Aminopeptidase N) generates the physiologically active peptide Angiotensin IV by cleaving the N-terminal peptide Asp from Angiotensin III.	-11.14
			ANGT_HUMAN/1744938752	In response to lowered blood pressure, the enzyme renin cleaves angiotensin-1, from angiotensinogen. ACE (angiotensin converting enzyme) then removes a dipeptide to yield the physiologically active peptide angiotensin-2, the most potent pressor substance known, which helps regulate volume and mineral balance of body fluids.	-11.14
12		Ankyrin-G	ANK3_HUMAN	Membrane-cytoskeleton linker. The neural-specific isoforms may participate in the maintenance/targeting of ion channels and cell adhesion molecules at the nodes of Ranvier and axonal initial segments.	-5.155
13		AP-2B	AP2B_HUMAN	Sequence-specific DNA-binding protein that interacts with inducible viral and cellular enhancer elements to regulate transcription of selected genes. AP-2 factors bind to the consensus sequence 5'-GCCNNNGGC-3' and activate genes involved in a large spectrum of important biological functions including proper eye, face, body wall, limb and neural tube development. They also suppress a number of gen…	-27.93
14		APOL3	APOL3_HUMAN	May affect the movement of lipids in the cytoplasm or allow the binding of lipids to organelles.	-20.62
15		ASEF2	SPT13_HUMAN		5.085
16		BCAS1	BCAS1_HUMAN		-7.576
17		BMP6	BMP6_HUMAN	Induces cartilage and bone formation.	25.98
18		BST2	BST2_HUMAN	May be involved in the sorting of secreted proteins (By similarity). May be involved in pre-B-cell growth.	-7.194
19		c-IAP2	BIRC3_HUMAN	Apoptotic suppressor. The BIR motifs region interacts with TNF receptor associated factors 1 and 2 (TRAF1 and TRAF2) to form an heteromeric complex, which is then recruited to the tumor necrosis factor receptor 2 (TNFR2).	-17.27
20		c-Myb	MYB_HUMAN	Transcriptional activator; DNA-binding protein that specifically recognize the sequence 5'-YAAC[GT]G-3'. Plays an important role in the control of proliferation and differentiation of hematopoietic progenitor cells.	14.41
21		C3bB	CFAB_HUMAN	Factor B which is part of the alternate pathway of the complement system is cleaved by factor D into 2 fragments: Ba and Bb. Bb, a serine protease, then combines with complement factor 3b to generate the C3 or C5 convertase. It has also been implicated in proliferation and differentiation of preactivated B- lymphocytes, rapid spreading of peripheral blood monocytes, stimulation of lymphocyte blas…	-22.32
			Factor Ba (Human)/-246829411	Alternative pathway activation results in factor B cleavage and production of the amino-terminal Ba and the carboxyl-terminal Bb fragments which have molecular weights of approximately 30,000 and 63,000 daltons, respectively. Binding of Ba and Bb fragments to specific B lymphocyte surface receptors modulates proliferation of prestimulated B cells.	-22.32
			Factor Bb (Human)/-125489496	Alternative pathway activation results in factor B cleavage and production of the amino-terminal Ba and the carboxyl-terminal Bb fragments which have molecular weights of approximately 30,000 and 63,000 daltons, respectively. Binding of Bb fragment to specific B lymphocyte surface receptors modulates proliferation of prestimulated B cells. The enzymatically active Bb fragment induces activation a…	-22.32
22		CalDAG-GEFII	GRP1_HUMAN	Functions as a diacylglycerol (DAG)-regulated nucleotide exchange factor specifically activating Ras through the exchange of bound GDP for GTP. Activates the Erk/MAP kinase cascade. Couples T-lymphocytes and B-lymphocytes antigen receptors to the activation of Ras. Hence, regulates T-cells and B-cells development, homeostasis and differentiation. Functions also in FcERI-evoked degranulation and c…	16.9
23		Caldesmon	CALD1_HUMAN	Actin- and myosin-binding protein implicated in the regulation of actomyosin interactions in smooth muscle and nonmuscle cells (could act as a bridge between myosin and actin filaments). Stimulates actin binding of tropomyosin which increases the stabilization of actin filament structure. In muscle tissues, inhibits the actomyosin ATPase by binding to F-actin. This inhibition is attenuated by cal…	-5.814
24		Calponin-1	CNN1_HUMAN	Thin filament-associated protein that is implicated in the regulation and modulation of smooth muscle contraction. It is capable of binding to actin, calmodulin, troponin C and tropomyosin. The interaction of calponin with actin inhibits the actomyosin Mg-ATPase activity (By similarity).	-8.85
25		Caspase-10	CASPA_HUMAN	Involved in the activation cascade of caspases responsible for apoptosis execution. Recruited to both Fas- and TNFR-1 receptors in a FADD dependent manner. May participate in the granzyme B apoptotic pathways. Cleaves and activates caspase- 3, -4, -6, -7, -8, and -9. Hydrolyzes the small- molecule substrates, Tyr-Val-Ala-Asp-|-AMC and Asp-Glu-Val-Asp-|-AMC.	-13.02
26		Caspase-4	CASP4_HUMAN	Involved in the activation cascade of caspases responsible for apoptosis execution. Cleaves caspase-1.	-5
27		CCL5	CCL5_HUMAN	Chemoattractant for blood monocytes, memory T-helper cells and eosinophils. Causes the release of histamine from basophils and activates eosinophils. Binds to CCR1, CCR3, CCR4 and CCR5. One of the major HIV-suppressive factors produced by CD8+ T- cells. Recombinant RANTES protein induces a dose-dependent inhibition of different strains of HIV-1, HIV-2, and simian immunodeficiency virus (SIV). The…	-6.41
28		CD40L(TNFSF5)	CD40L_HUMAN	Mediates B-cell proliferation in the absence of co- stimulus as well as IgE production in the presence of IL-4. Involved in immunoglobulin class switching.	-5.618
29		CD48	CD48_HUMAN	Ligand for CD2. Might facilitate interaction between activated lymphocytes. Probably involved in regulating T-cell activation.	-16.18
30		CDK6	CDK6_HUMAN	Probably involved in the control of the cell cycle. Interacts with D-type G1 cyclins.	9.623
31		Ceruloplasmin	CERU_HUMAN	Ceruloplasmin is a blue, copper-binding (6-7 atoms per molecule) glycoprotein. It has ferroxidase activity oxidizing iron(II) to iron(III) without releasing radical oxygen species. It is involved in iron transport across the cell membrane.	-45.25
32		COBL	COBL_HUMAN		7.608
33		COL1A2	CO1A2_HUMAN	Type I collagen is a member of group I collagen (fibrillar forming collagen).	-10.59
34		CRP1	CSRP1_HUMAN	Could play a role in neuronal development.	-39.84
35		CSF2RA	CSF2R_HUMAN	Low affinity receptor for granulocyte-macrophage colony- stimulating factor. Transduces a signal that results in the proliferation, differentiation, and functional activation of hematopoietic cells.	-20.92
36		CTGF	CTGF_HUMAN	Major connective tissue mitoattractant secreted by vascular endothelial cells. Promotes proliferation and differentiation of chondrocytes. Mediates heparin- and divalent cation-dependent cell adhesion in many cell types including fibroblasts, myofibroblasts, endothelial and epithelial cells. Enhances fibroblast growth factor-induced DNA synthesis.	-5.051
37		Cyr61	CYR61_HUMAN	Promotes cell proliferation, chemotaxis, angiogenesis and cell adhesion. Appears to play a role in wound healing by up- regulating, in skin fibroblasts, the expression of a number of genes involved in angiogenesis, inflammation and matrix remodeling including VEGA-A, VEGA-C, MMP1, MMP3, TIMP1, uPA, PAI-1 and integrins alpha-3 and alpha-5. CYR61-mediated gene regulation is dependent on heparin-bin…	-7.042
38		DEC2	BHLH3_HUMAN	May be a transcriptional repressor that represses both basal and activated transcription.	-11.43
39		DLX2	DLX2_HUMAN	Likely to play a regulatory role in the development of the ventral forebrain. May play a role in craniofacial patterning and morphogenesis.	-9.615
40		ELF3	ELF3_HUMAN	Transcriptional activator that binds and transactivates ETS sequences containing the consensus nucleotide core sequence GGA[AT]. Acts synergistically with POU2F3 to transactivate the SPRR2A promoter and with RUNX1 to transactivate the ANGPT1 promoter. Also transactivates collagenase, CCL20, CLND7, FLG, KRT8, NOS2, PTGS2, SPRR2B, TGFBR2 and TGM3 promoters. Represses KRT4 promoter activity. Involve…	-13.83
41		Eomesodermin	EOMES_HUMAN		6.505
42		ErbB4	ERBB4_HUMAN	Specifically binds and is activated by neuregulins, NRG- 2, NRG-3, heparin-binding EGF-like growth factor, betacellulin and NTAK. Interaction with these factors induces cell differentiation. Not activated by EGF, TGF-A, and amphiregulin.	-16.18
43		F3	TF_HUMAN	Initiates blood coagulation by forming a complex with circulating factor VII or VIIa. The [TF:VIIa] complex activates factors IX or X by specific limited protolysis. TF plays a role in normal hemostasis by initiating the cell-surface assembly and propagation of the coagulation protease cascade.	18.31
44		FGF1	FGF1_HUMAN	The heparin-binding growth factors are angiogenic agents in vivo and are potent mitogens for a variety of cell types in vitro. There are differences in the tissue distribution and concentration of these 2 growth factors.	-7.042
45		FGF18	FGF18_HUMAN	Stimulates hepatic and intestinal proliferation.	-14.6
46		Filamin C	FLNC_HUMAN	Muscle-specific filamin, which plays a central role in muscle cells, probably by functioning as a large actin-cross- linking protein. May be involved in reorganizing the actin cytoskeleton in response to signaling events, and may also display structural functions at the Z-disks in muscle cells.	-5.714
47		Fra-2	FOSL2_HUMAN		12.02
48		Fringe	MFNG_HUMAN	Glycosyltransferase involved in the elongation of O- linked ligands to activate Notch signaling. Possesses fucose- specific beta-1,3-N-acetylglucosaminyltransferase activity.	-5.181
49		GALNT4	GALT4_HUMAN	Catalyzes the initial reaction in O-linked oligosaccharide biosynthesis, the transfer of an N-acetyl-D- galactosamine residue to a serine or threonine residue on the protein receptor. Has a highest activity toward Muc7, EA2 and Muc2, with a lowest activity than GALNT2. Glycosylates 'Thr-57' of SELPLG.	-9.174
50		GCR-alpha	GCR_HUMAN	Receptor for glucocorticoids (GC). Has a dual mode of action: as a transcription factor that binds to glucocorticoid response elements (GRE) and as a modulator of other transcription factors. Affects inflammatory responses, cellular proliferation and differentiation in target tissues. Could act as a coactivator for STAT5-dependent transcription upon growth hormone (GH) stimulation and could revea…	-7.353
51		GCR-beta	GCR_HUMAN	Receptor for glucocorticoids (GC). Has a dual mode of action: as a transcription factor that binds to glucocorticoid response elements (GRE) and as a modulator of other transcription factors. Affects inflammatory responses, cellular proliferation and differentiation in target tissues. Could act as a coactivator for STAT5-dependent transcription upon growth hormone (GH) stimulation and could revea…	-7.353
52		Glypican-4	GPC4_HUMAN	Cell surface proteoglycan that bears heparan sulfate. May be involved in the development of kidney tubules and of the central nervous system (By similarity).	-5.181
53		HDL	APOL1_HUMAN	May play a role in lipid exchange and transport throughout the body. May participate in reverse cholesterol transport from peripheral cells to the liver.	-6.993
			APOL3_HUMAN/-1477642981	May affect the movement of lipids in the cytoplasm or allow the binding of lipids to organelles.	-20.62
54		HIC	MDFIC_HUMAN	Modulates the expression from both cellular and viral promoters. Down-regulates Tat-dependent transcription of the human immunodeficiency virus type 1 (HIV-1) LTR by interacting with HIV- 1 Tat and Rev and impairing their nuclear import, probably by rendering the NLS domains inaccessible to importin-beta. Also stimulates activation of human T-cell leukemia virus type I (HTLV- I) LTR. Binds to the…	-23.75
55		HLA-F	HLAF_HUMAN	Involved in the presentation of foreign antigens to the immune system.	-5.78
56		HNF3	FOXA1_HUMAN	Transcription activator for a number of liver genes such as AFP, albumin, tyrosine aminotransferase, PEPCK, etc. Interacts with the cis-acting regulatory regions of these genes.	6.843
57		HNF3-alpha	FOXA1_HUMAN	Transcription activator for a number of liver genes such as AFP, albumin, tyrosine aminotransferase, PEPCK, etc. Interacts with the cis-acting regulatory regions of these genes.	6.843
58		HOXB5	HXB5_HUMAN	Sequence-specific transcription factor which is part of a developmental regulatory system that provides cells with specific positional identities on the anterior-posterior axis.	-5.263
59		HOXC6	HXC6_HUMAN	Sequence-specific transcription factor which is part of a developmental regulatory system that provides cells with specific positional identities on the anterior-posterior axis.	-7.246
60		HSC70	HSP7C_HUMAN	Chaperone. Isoform 2 may function as an endogenous inhibitory regulator of HSC70 by competing the co-chaperones.	6.672
61		HSP10 (mitochondrial)	CH10_HUMAN	Eukaryotic CPN10 homolog which is essential for mitochondrial protein biogenesis, together with CPN60. Binds to CPN60 in the presence of Mg-ATP and suppresses the ATPase activity of the latter.	7.971
62		HSP90	HS90A_HUMAN	Molecular chaperone. Has ATPase activity (By similarity).	5.158
63		HSP90 alpha	HS90A_HUMAN	Molecular chaperone. Has ATPase activity (By similarity).	5.158
64		IBP	IBP2_HUMAN	IGF-binding proteins prolong the half-life of the IGFs and have been shown to either inhibit or stimulate the growth promoting effects of the IGFs on cell culture. They alter the interaction of IGFs with their cell surface receptors.	-5.319
			IBP3_HUMAN/-692650458	IGF-binding proteins prolong the half-life of the IGFs and have been shown to either inhibit or stimulate the growth promoting effects of the IGFs on cell culture. They alter the interaction of IGFs with their cell surface receptors.	-5.319
65		IBP2	IBP2_HUMAN	IGF-binding proteins prolong the half-life of the IGFs and have been shown to either inhibit or stimulate the growth promoting effects of the IGFs on cell culture. They alter the interaction of IGFs with their cell surface receptors.	-5.319
66		IBP3	IBP3_HUMAN	IGF-binding proteins prolong the half-life of the IGFs and have been shown to either inhibit or stimulate the growth promoting effects of the IGFs on cell culture. They alter the interaction of IGFs with their cell surface receptors.	-5.319
67		ICA69	ICA69_HUMAN	May play a role in neurotransmitter secretion (By similarity).	-7.463
68		ICAM1	ICAM1_HUMAN	ICAM proteins are ligands for the leukocyte adhesion protein LFA-1 (integrin alpha-L/beta-2). During leukocyte trans- endothelial migration, ICAM1 engagement promotes the assembly of endothelial apical cups through SGEF and RHOG activation. In case of rhinovirus infection acts as a cellular receptor for the virus. Also acts as receptor for some coxsackieviruses.	-7.407
69		IFN-gamma	IFNG_HUMAN	Produced by lymphocytes activated by specific antigens or mitogens. IFN-gamma, in addition to having antiviral activity, has important immunoregulatory functions. It is a potent activator of macrophages, it has antiproliferative effects on transformed cells and it can potentiate the antiviral and antitumor effects of the type I interferons.	-16.98
70		IGF-1 receptor	IGF1R_HUMAN	This receptor binds insulin-like growth factor 1 (IGF1) with a high affinity and IGF2 with a lower affinity. It has a tyrosine-protein kinase activity, which is necessary for the activation of the IGF1-stimulated downstream signaling cascade.	-6.061
71		IGFBP7/8	CTGF_HUMAN	Major connective tissue mitoattractant secreted by vascular endothelial cells. Promotes proliferation and differentiation of chondrocytes. Mediates heparin- and divalent cation-dependent cell adhesion in many cell types including fibroblasts, myofibroblasts, endothelial and epithelial cells. Enhances fibroblast growth factor-induced DNA synthesis.	-5.051
72		IL-18	IL18_HUMAN	Augments natural killer cell activity in spleen cells and stimulates interferon gamma production in T-helper type I cells.	-8.065
73		IL-2R beta chain	IL2RB_HUMAN	Receptor for interleukin-2. This beta subunit is involved in receptor mediated endocytosis and transduces the mitogenic signals of IL2.	-21.65
74		Integrin	ITAL_HUMAN	Integrin alpha-L/beta-2 is a receptor for ICAM1, ICAM2, ICAM3 and ICAM4. It is involved in a variety of immune phenomena including leukocyte-endothelial cell interaction, cytotoxic T-cell mediated killing, and antibody dependent killing by granulocytes and monocytes.	7.058
75		IRS-2	IRS2_HUMAN	May mediate the control of various cellular processes by insulin.	-31.35
76		ISG54	IFIT2_HUMAN		-10.15
77		Islet-1	ISL1_HUMAN	Binds to one of the cis-acting domain of the insulin gene enhancer.	10.34
78		ITGAL	ITAL_HUMAN	Integrin alpha-L/beta-2 is a receptor for ICAM1, ICAM2, ICAM3 and ICAM4. It is involved in a variety of immune phenomena including leukocyte-endothelial cell interaction, cytotoxic T-cell mediated killing, and antibody dependent killing by granulocytes and monocytes.	7.058
79		JDP2	JDP2_HUMAN	Component of the AP-1 transcription factor that represses transactivation mediated by the Jun family of proteins. Involved in a variety of transcriptional responses associated with AP-1 such as UV-induced apoptosis, cell differentiation, tumorigenesis and antitumogeneris. Can also function as a repressor by recruiting histone deacetylase 3/HDAC3 to the promoter region of JUN. May control transcri…	-5
80		KCNK6	KCNK6_HUMAN	Exhibits outward rectification in a physiological K(+) gradient and mild inward rectification in symmetrical K(+) conditions.	-7.353
81		Lef-1	LEF1_HUMAN	Participates in the Wnt signaling pathway. Activates transcription of target genes in the presence of CTNNB1 and EP300. May play a role in hair cell differentiation and follicle morphogenesis. TLE1, TLE2, TLE3 and TLE4 repress transactivation mediated by LEF1 and CTNNB1. Regulates T-cell receptor alpha enhancer function. Binds DNA in a sequence-specific manner. PIAG antagonizes both Wnt-dependent…	780.5
82		LMO4	LMO4_HUMAN	Probable transcriptional factor (By similarity).	-5.988
83		Manic fringe glycosyltransferase	MFNG_HUMAN	Glycosyltransferase involved in the elongation of O- linked ligands to activate Notch signaling. Possesses fucose- specific beta-1,3-N-acetylglucosaminyltransferase activity.	-5.181
84		MaxiK alpha subunit	KCMA1_HUMAN	Potassium channel activated by both membrane depolarization or increase in cytosolic Ca(2+) that mediates export of K(+). It is also activated by the concentration of cytosolic Mg(2+). Its activation dampens the excitatory events that elevate the cytosolic Ca(2+) concentration and/or depolarize the cell membrane. It therefore contributes to repolarization of the membrane potential. Plays a key ro…	-111
85		MEF2	MEF2C_HUMAN	Transcription activator which binds specifically to the MEF2 element present in the regulatory regions of many muscle- specific genes. Controls cardiac morphogenesis and myogenesis, and is also involved in vascular development. May also be involved in neurogenesis and in the development of cortical architecture (By similarity). Isoform 3 and isoform 4, which lack the repressor domain, are more ac…	-12.47
86		MEF2C	MEF2C_HUMAN	Transcription activator which binds specifically to the MEF2 element present in the regulatory regions of many muscle- specific genes. Controls cardiac morphogenesis and myogenesis, and is also involved in vascular development. May also be involved in neurogenesis and in the development of cortical architecture (By similarity). Isoform 3 and isoform 4, which lack the repressor domain, are more ac…	-12.47
87		MKP-3	DUS6_HUMAN	Inactivates MAP kinases. Has a specificity for the ERK family.	-9.259
88		MLH1	MLH1_HUMAN	Heterodimerizes with PMS2 to form MutL alpha, a component of the post-replicative DNA mismatch repair system (MMR). DNA repair is initiated by MutS alpha (MSH2-MSH6) or MutS beta (MSH2-MSH6) binding to a dsDNA mismatch, then MutL alpha is recruited to the heteroduplex. Assembly of the MutL-MutS- heteroduplex ternary complex in presence of RFC and PCNA is sufficient to activate endonuclease activi…	-7.692
89		MMP-12	MMP12_HUMAN	May be involved in tissue injury and remodeling. Has significant elastolytic activity. Can accept large and small amino acids at the P1' site, but has a preference for leucine. Aromatic or hydrophobic residues are preferred at the P1 site, with small hydrophobic residues (preferably alanine) occupying P3.	-25.58
90		MSX-2	MSX2_HUMAN	Probable morphogenetic role. May play a role in limb- pattern formation. In osteoblasts, suppresses transcription driven by the osteocalcin FGF response element (OCFRE).	18.34
91		MTS1 (S100A4)	S10A4_HUMAN		-5.348
92		NALP12	NAL12_HUMAN	May mediate activation of CASP1 via ASC and promote activation of NF-kappa-B via IKK.	-8.475
93		NCX1	NAC1_HUMAN	Rapidly transports Ca(2+) during excitation-contraction coupling. Ca(2+) is extruded from the cell during relaxation so as to prevent overloading of intracellular stores.	-7.634
94		OAS2	OAS2_HUMAN	May play a role in mediating resistance to virus infection, control of cell growth, differentiation, and apoptosis.	-11.31
95		Oct-2	PO2F2_HUMAN	Transcription factor that specifically binds to the octamer motif (5'-ATTTGCAT-3'). Regulates transcription in a number of tissues in addition to activating immunoglobulin gene expression. Modulates transcription transactivation by NR3C1, AR and PGR. Isoform 5 activates the U2 small nuclear RNA (snRNA) promoter.	-6.849
96		Osteoglycin	MIME_HUMAN	Induces bone formation in conjunction with TGF-beta-1 or TGF-beta-2.	20.11
97		Osteonectin	SPRC_HUMAN	Appears to regulate cell growth through interactions with the extracellular matrix and cytokines. Binds calcium and copper, several types of collagen, albumin, thrombospondin, PDGF and cell membranes. There are two calcium binding sites; an acidic domain that binds 5 to 8 Ca(2+) with a low affinity and an EF-hand loop that binds a Ca(2+) ion with a high affinity.	-8.13
98		PDCD4	PDCD4_HUMAN	Tumor suppressor. Inhibits tumor promoter-induced neoplastic transformation. Down-regulates the expression of MAP4K1, thus inhibiting events important in driving invasion, namely, MAPK85 activation and consequent JUN-dependent transcription. May play a role in apoptosis. Inhibits the helicase activity of EIF4A and cap-dependent translation. Binds RNA (By similarity).	-5.263
99		PDF	GDF15_HUMAN		-7.812
100		PDGF receptor	PGFRA_HUMAN	Receptor that binds both PDGFA and PDGFB and has a tyrosine-protein kinase activity.	-34.6
			PGFRB_HUMAN/1423902869	Receptor that binds specifically to PDGFB and PDGFD and has a tyrosine-protein kinase activity. Phosphorylates Tyr residues at the C-terminus of PTPN11 creating a binding site for the SH2 domain of GRB2.	-65.79
101		PDGF-C	PDGFC	The protein encoded by this gene is a member of the platelet-derived growth factor family. The four members of this family are mitogenic factors for cells of mesenchymal origin and are characterized by a core motif of eight cysteines. This gene product appears to form only homodimers. It differs from the platelet-derived growth factor alpha and beta polypeptides in having an unusual N-terminal do…	10.4
102		PDGF-R-alpha	PGFRA_HUMAN	Receptor that binds both PDGFA and PDGFB and has a tyrosine-protein kinase activity.	-34.6
103		PDGF-R-beta	PGFRB_HUMAN	Receptor that binds specifically to PDGFB and PDGFD and has a tyrosine-protein kinase activity. Phosphorylates Tyr residues at the C-terminus of PTPN11 creating a binding site for the SH2 domain of GRB2.	-65.79
104		PDZK1	PDZD1_HUMAN	A scaffold protein that connects plasma membrane proteins and regulatory components, regulating their surface expression in epithelial cells apical domains. May be involved in the coordination of a diverse range of regulatory processes for ion transport and second messenger cascades. In complex with SLC9A3R1, may cluster proteins that are functionally dependent in a mutual fashion and modulate th…	-18.94
105		PFTAIRE-1	PFTK1_HUMAN	May play a role in meiosis as well as in neuron differentiation and/or function (By similarity).	8.157
106		PIT1	PIT1_HUMAN	Transcription factor involved in the specification of the lactotrope, somatotrope, and thyrotrope phenotypes in the developing anterior pituitary. Activates growth hormone and prolactin genes. Specifically binds to the consensus sequence 5'- TAAAT-3'.	-8.475
107		Pitx2	PITX2_HUMAN	May play an important role in development and maintenance of anterior structures. Isoform PTX2C is involved in left-right asymmetry the developing embryo (By similarity).	9.101
108		PLAU (UPA)	UROK_HUMAN	Specifically cleave the zymogen plasminogen to form the active enzyme plasmin.	-10.02
109		PLAUR (uPAR)	UPAR_HUMAN	Acts as a receptor for urokinase plasminogen activator. Plays a role in localizing and promoting plasmin formation. Mediates the proteolysis-independent signal transduction activation effects of U-PA. It is subject to negative-feedback regulation by U-PA which cleaves it into an inactive form.	-8.547
110		PLK2	PLK2_HUMAN	May play a role in the division of at least some cell types, such as fibroblasts, and could function in embryogenesis, wound healing or neoplasia (By similarity).	-5.128
111		POU4F1	PO4F1_HUMAN	Probable transcription factor which may play a role in the regulation of specific gene expression within a subset of neuronal lineages. May play a role in determining or maintaining the identities of a small subset of visual system neurons.	-6.289
112		PREL1	AB1IP_HUMAN	Appears to function in the signal transduction from Ras activation to actin cytoskeletal remodeling. Suppresses insulin- induced promoter activities through AP1 and SRE. Mediates Rap1- induced adhesion.	-22.88
113		Protein kinase G	KGP1A_HUMAN		-5.618
			KGP1B_HUMAN/1774631344		-5.618
114		Protein kinase G1	KGP1A_HUMAN		-5.618
			KGP1B_HUMAN/1774631344		-5.618
115		Protein kinase G1 alpha	KGP1A_HUMAN		-5.618
			KGP1B_HUMAN/1774631344		-5.618
116		Protein kinase G1 beta	KGP1A_HUMAN		-5.618
			KGP1B_HUMAN/1774631344		-5.618
117		RGS1	RGS1_HUMAN	Inhibits signal transduction by increasing the GTPase activity of G protein alpha subunits thereby driving them into their inactive GDP-bound form. This protein may be involved in the regulation of B-cell activation and proliferation.	-7.353
118		RIG-G	IFIT3_HUMAN		-7.519
119		RUNX2	RUNX2_HUMAN	Transcription factor involved in osteoblastic differentiation and skeletal morphogenesis. Essential for the maturation of osteoblasts and both intramembranous and endochondral ossification. CBF binds to the core site, 5'- PYGPYGGT-3', of a number of enhancers and promoters, including murine leukemia virus, polyomavirus enhancer, T-cell receptor enhancers, osteocalcin, osteopontin, bone sialoprote…	15.53
120		Selenoprotein P	SEPP1_HUMAN	Might be responsible for some of the extracellular antioxidant defense properties of selenium or might be involved in the transport of selenium. May supply selenium to tissues such as brain and testis.	-6.452
121		SERPINB9	SPB9_HUMAN	Granzyme B inhibitor.	-13.05
122		SIAT8A	SIA8A_HUMAN	Involved in the production of GD3 and GT3 from GM3.	12.86
123		Sidekick2	SDK2_HUMAN	Cell adhesion protein that guides axonal terminals to specific synapses in developing neurons (By similarity).	-45.45
124		SOCS3	SOCS3_HUMAN	SOCS family proteins form part of a classical negative feedback system that regulates cytokine signal transduction. SOCS3 is involved in negative regulation of cytokines that signal through the JAK/STAT pathway. Inhibits cytokine signal transduction by binding to tyrosine kinase receptors including gp130, LIF, erythropoietin, insulin, IL12, GCSF and leptin receptors. Binding to JAK2 inhibits its …	-9.524
125		SOD2	SODM_HUMAN	Destroys radicals which are normally produced within the cells and which are toxic to biological systems.	5.728
126		Stromelysin-1	MMP3_HUMAN	Can degrade fibronectin, laminin, gelatins of type I, III, IV, and V; collagens III, IV, X, and IX, and cartilage proteoglycans. Activates procollagenase.	-8
127		Substance P	TKN1_HUMAN	Tachykinins are active peptides which excite neurons, evoke behavioral responses, are potent vasodilators and secretagogues, and contract (directly or indirectly) many smooth muscles.	-85.47
128		SYTL2	SYTL2_HUMAN	May act as Rab effector protein and play a role in vesicle trafficking (By similarity).	-6.667
129		Tcf(Lef)	LEF1_HUMAN	Participates in the Wnt signaling pathway. Activates transcription of target genes in the presence of CTNNB1 and EP300. May play a role in hair cell differentiation and follicle morphogenesis. TLE1, TLE2, TLE3 and TLE4 repress transactivation mediated by LEF1 and CTNNB1. Regulates T-cell receptor alpha enhancer function. Binds DNA in a sequence-specific manner. PIAG antagonizes both Wnt-dependent…	780.5
			TCF7_HUMAN/1245829006	Transcriptional activator involved in T-cell lymphocyte differentiation. Necessary for the survival of CD4(+) CD8(+) immature thymocytes. Isoforms lacking the N-terminal CTNNB1 binding domain cannot fulfill this role. Binds to the T- lymphocyte-specific enhancer element (5'-WWCAAAG-3') found in the promoter of the CD3E gene. May also act as feedback transcriptional repressor of CTNNB1 and TCF7L2 …	6.53
130		TGF-beta	TGFB2_HUMAN	TGF-beta 2 has suppressive effects on interleukin-2 dependent T-cell growth.	-14.22
131		TGF-beta 2	TGFB2_HUMAN	TGF-beta 2 has suppressive effects on interleukin-2 dependent T-cell growth.	-14.22
132		TIP30	HTAI2_HUMAN	Oxidoreductase required for tumor suppression. NAPDH- bound form inhibits nuclear import by competing with nuclear import substrates for binding to a subset of nuclear transport receptors. May act as a redox sensor linked to transcription through regulation of nuclear import. Isoform 1 is a metastasis suppressor with proapoptotic as well as antiangiogenic properties. Isoform 2 has an antiapoptoti…	-5.882
133		TMEM2	TMEM2_HUMAN		-33
134		TORC3	CRTC3_HUMAN	Transcriptional coactivator for CREB1 which activates transcription through both consensus and variant cAMP response element (CRE) sites. Acts as a coactivator, in the SIK/TORC signaling pathway, being active when dephosphorylated and acts independently of CREB1 'Ser-133' phosphorylation. Enhances the interaction of CREB1 with TAF4. Regulates the expression of specific CREB-activated genes such a…	11.17
135		TrkA	NTRK1_HUMAN	Required for high-affinity binding to nerve growth factor (NGF), neurotrophin-3 and neurotrophin-4/5 but not brain- derived neurotrophic factor (BDNF). Known substrates for the Trk receptors are SHC1, PI 3-kinase, and PLC-gamma-1. Has a crucial role in the development and function of the nociceptive reception system as well as establishment of thermal regulation via sweating. Activates ERK1 by ei…	-11.93
136		UDP	UPP1_HUMAN	Catalyzes the reversible phosphorylytic cleavage of uridine and deoxyuridine to uracil and ribose- or deoxyribose-1- phosphate. The produced molecules are then utilized as carbon and energy sources or in the rescue of pyrimidine bases for nucleotide synthesis.	-9.615
137		VDR	VDR_HUMAN	Nuclear hormone receptor. Transcription factor that mediates the action of vitamin D3 by controlling the expression of hormone sensitive genes. Plays a central role in calcium homeostasis.	8.541
138		VEGF-C	VEGFC_HUMAN	Growth factor active in angiogenesis, and endothelial cell growth, stimulating their proliferation and migration and also has effects on the permeability of blood vessels. May function in angiogenesis of the venous and lymphatic vascular systems during embryogenesis, and also in the maintenance of differentiated lymphatic endothelium in adults. Binds and activates VEGFR-2 (Flk1) and VEGFR-3 (Flt4…	-6.711
139		VEPH1	MELT_HUMAN		-26.18
140		VIP	VIP_HUMAN	VIP causes vasodilation, lowers arterial blood pressure, stimulates myocardial contractility, increases glycogenolysis and relaxes the smooth muscle of trachea, stomach and gall bladder.	-10.17
141		WNT	WNT11_HUMAN	Ligand for members of the frizzled family of seven transmembrane receptors. Probable developmental protein. May be a signaling molecule which affects the development of discrete regions of tissues. Is likely to signal over only few cell diameters.	11.42
			WNT5B_HUMAN/1798754497	Ligand for members of the frizzled family of seven transmembrane receptors. Probable developmental protein. May be a signaling molecule which affects the development of discrete regions of tissues. Is likely to signal over only few cell diameters (By similarity).	-5.155
142		WNT11	WNT11_HUMAN	Ligand for members of the frizzled family of seven transmembrane receptors. Probable developmental protein. May be a signaling molecule which affects the development of discrete regions of tissues. Is likely to signal over only few cell diameters.	11.42
143		ZNF162	SF01_HUMAN	Necessary for the ATP-dependent first step of spliceosome assembly. Binds to the intron branch point sequence (BPS) 5'-UACUAAC-3' of the pre-mRNA. May act as transcription repressor.	5.156
144		ZNF288	ZBT20_HUMAN	May be a transcription factor that may be involved in hematopoiesis, oncogenesis, and immune responses.	-31.85

## Sheet: Hubs
#		Name	Edges
1		ESR1 (nuclear)	49	12
2		c-Jun	37	31
3		c-Myc	37	13
4		NF-kB	36	25
5		p53	36	10
6		RelA (p65 NF-kB subunit)	34	26
7		STAT1	30	3
8		AP-1	29	22
9		CREB1	28	5
10		c-Fos	23	21
11		GCR-alpha	22	10
12		NF-kB1 (p50)	17	17
13		SRF	17	3
14		NF-kB p50/p65	16	15
15		IFN-gamma	15	10
16		VDR	15	3
17		c-Myb	14	6
18		CCL5	14	10
19		PLAUR (uPAR)	14	9
20		c-Rel (NF-kB subunit)	13	12
21		F3	13	13
22		RUNX2	12	3
23		ATF-2/c-Jun	11	11
24		IGF-1 receptor	11	3
25		JunB	11	11
26		Lef-1	11	3
27		NF-kB1 (p105)	11	11
28		ATF-2	10	9
29		NF-kB p50/p50	10	9
30		PIT1	10	4
31		RelB (NF-kB subunit)	10	9
32		ICAM1	9	6
33		c-IAP2	8	5
34		c-Jun/c-Fos	8	6
35		Fra-1	8	8
36		PLAU (UPA)	8	6
37		NF-kB2 (p100)	7	7
38		SOD2	7	5
39		COL1A2	6	4
40		Fra-2	6	6
41		IRS-2	6	0
42		ISGF3	6	2
43		JunD	6	6
44		SOCS3	6	2
45		Stromelysin-1	6	3
46		Tcf(Lef)	6	5
47		Angiotensinogen	5	0
48		c-Jun/Fra-2	5	5
49		FosB	5	4
50		HSP90	5	4
51		HSP90 alpha	5	2
52		IBP3	5	2
53		IL-18	5	3
54		MSX-2	5	0
55		NF-kB p65/c-Rel	5	5
56		PDGF-R-alpha	5	5
57		PDGF-R-beta	5	4

## Sheet: Divergence hubs
#		Name	Edges
1		ESR1 (nuclear)	49	12

## Sheet: Convergence hubs
#		Name	Edges
1		c-Myc	37	13

## Sheet: Nodes
#		Name	Localizations	Edges
1		08p22/MSR1(CD204)	membrane	4	2
2		2'-5'-oligoadenylate synthetase	cytoplasm	2	2
3		2'-5'-oligoadenylate synthetase *	cytoplasm	0	0
4		A2M	extracellular region	3	0
5		ABCA1	membrane	1	0
6		ACOX2	cytoplasm	1	0
7		AHR	nucleus	3	1
8		AHR/ARNT complex	nucleus	2	2
9		ALOX5	cytoplasm	1	0
10		alpha-L/beta-2 integrin	membrane	3	3
11		AMPK alpha 2 subunit	cytoplasm	2	1
12		AMPK alpha subunit	cytoplasm	2	1
13		AMPK alpha subunit *	cytoplasm	0	0
14		Angiotensin (1-7)	extracellular region	0	0
15		Angiotensin (1-9)	extracellular region	0	0
16		Angiotensin (2-10)	extracellular region	0	0
17		Angiotensin I	extracellular region	0	0
18		Angiotensin II	extracellular region	1	0
19		Angiotensin III	extracellular region	0	0
20		Angiotensin IV	extracellular region	0	0
21		Angiotensinogen	extracellular region	5	0
22		Ankyrin-G	cytoplasm	1	0
23		AP-1 *	nucleus	0	0
24		AP-1	nucleus	29	22
25		AP-2B	nucleus	1	0
26		APOL3	extracellular region	2	1
27		ASEF2	cytoplasm	1	0
28		ATF-2	nucleus	10	9
29		ATF-2/c-Jun	nucleus	11	11
30		BCAS1	cytoplasm	1	0
31		BMP6	extracellular region	1	0
32		BST2	membrane	1	0
33		c-Fos	nucleus	23	21
34		c-IAP2	cytoplasm	8	5
35		c-Jun	nucleus	37	31
36		c-Jun/c-Fos	nucleus	8	6
37		c-Jun/c-Jun	nucleus	3	3
38		c-Jun/Fra-1	nucleus	4	4
39		c-Jun/Fra-2	nucleus	5	5
40		c-Myb	nucleus	14	6
41		c-Myc	nucleus	37	13
42		c-Rel (NF-kB subunit)	nucleus	13	12
43		C3bB	extracellular region	1	1
44		C5 convertase (C3bBb)	extracellular region	0	0
45		CalDAG-GEFII	cytoplasm	1	0
46		Caldesmon	cytoplasm	2	0
47		Calponin-1	cytoplasm	1	0
48		Caspase-10	cytoplasm	2	0
49		Caspase-4	cytoplasm	4	0
50		CCL5	extracellular region	14	10
51		CD40L(TNFSF5)	extracellular region	3	3
52		CD48	membrane	1	0
53		CDK6	cytoplasm	2	0
54		Ceruloplasmin	extracellular region	3	1
55		COBL	cytoplasm	1	0
56		COL1A2	extracellular region	6	4
57		Collagen I	extracellular region	1	1
58		CREB1	nucleus	28	5
59		CRP1	cytoplasm	1	0
60		CSF2RA	membrane	3	3
61		CTGF	extracellular region	4	1
62		CTL3	cytoplasm	0	0
63		Cyr61	extracellular region	2	0
64		DEC2	nucleus	1	0
65		DLX2	nucleus	4	0
66		ELF3	nucleus	4	3
67		Eomesodermin	nucleus	1	0
68		ErbB4	membrane	2	1
69		ESR *	nucleus	0	0
70		ESR	nucleus	1	1
71		ESR1 (membrane)	membrane	2	2
72		ESR1 (nuclear)	nucleus	49	12
73		F3	membrane	13	13
74		Factor B	extracellular region	4	3
75		FGF1	extracellular region	1	0
76		FGF18	extracellular region	4	2
77		Filamin C	cytoplasm	1	0
78		FosB	nucleus	5	4
79		FosB/JunB	nucleus	3	3
80		Fra-1	nucleus	8	8
81		Fra-2	nucleus	6	6
82		Fringe	cytoplasm	1	1
83		Fringe *	cytoplasm	0	0
84		GALNT4	cytoplasm	1	0
85		GCR-alpha	nucleus	22	10
86		GCR-beta	nucleus	4	4
87		GCR-beta *	nucleus	0	0
88		Glypican-4	membrane	1	0
89		GM-CSF receptor	membrane	1	1
90		HDL *	extracellular region	0	0
91		HDL	extracellular region	1	1
92		HIC	cytoplasm	1	0
93		HLA-F	membrane	1	0
94		HNF3 *	nucleus	0	0
95		HNF3	nucleus	1	1
96		HNF3-alpha	nucleus	3	1
97		HOXB5	nucleus	1	0
98		HOXC6	nucleus	1	0
99		HSC70	cytoplasm	3	0
100		HSP10 (mitochondrial)	cytoplasm	1	0
101		HSP70	cytoplasm	3	0
102		HSP90	cytoplasm	5	4
103		HSP90 *	cytoplasm	0	0
104		HSP90 alpha	cytoplasm	5	2
105		IBP *	extracellular region	0	0
106		IBP	extracellular region	2	2
107		IBP2	extracellular region	3	2
108		IBP3	extracellular region	5	2
109		ICA69	cytoplasm	1	0
110		ICAM1	membrane	9	6
111		IFN-gamma	extracellular region	15	10
112		IGF-1 receptor	membrane	11	3
113		IGFBP7/8 *	extracellular region	0	0
114		IGFBP7/8	extracellular region	1	1
115		IL-15 receptor	membrane	1	1
116		IL-18	extracellular region	5	3
117		IL-2 receptor	membrane	1	1
118		IL-2R beta chain	membrane	4	2
119		Integrin	membrane	1	0
120		IRS-2	cytoplasm	6	0
121		ISG54	cytoplasm	2	0
122		ISGF3	nucleus	6	2
123		Islet-1	nucleus	4	0
124		ITGAL	membrane	4	1
125		JDP2	nucleus	3	2
126		JunB	nucleus	11	11
127		JunB/Fra-1	nucleus	3	3
128		JunD	nucleus	6	6
129		JunD/c-Fos	nucleus	4	4
130		JunD/Fra-2	nucleus	3	3
131		KCNK6	membrane	1	0
132		Lef-1	nucleus	11	3
133		LMO4	nucleus	2	0
134		Manic fringe glycosyltransferase	cytoplasm	2	1
135		MaxiK alpha subunit	membrane	2	0
136		MEF2	nucleus	1	1
137		MEF2 *	nucleus	0	0
138		MEF2C	nucleus	4	1
139		MKP-3	cytoplasm	1	0
140		MLH1	nucleus	3	2
141		MMP-12	extracellular region	4	2
142		MSX-2	nucleus	5	0
143		MTS1 (S100A4)	cytoplasm	2	0
144		MutLalpha complex	nucleus	1	1
145		MutLbeta complex	nucleus	1	1
146		NALP12	cytoplasm	1	0
147		NCX1	membrane	1	0
148		NF-kB	nucleus	36	25
149		NF-kB *	nucleus	0	0
150		NF-kB p50/c-Rel	nucleus	4	4
151		NF-kB p50/p50	nucleus	10	9
152		NF-kB p50/p65	nucleus	16	15
153		NF-kB p50/RelB	nucleus	2	2
154		NF-kB p52/p52	nucleus	1	1
155		NF-kB p52/p65	nucleus	3	3
156		NF-kB p52/RelB	nucleus	2	2
157		NF-kB p65/c-Rel	nucleus	5	5
158		NF-kB p65/p65	nucleus	4	4
159		NF-kB1 (p105)	nucleus	11	11
160		NF-kB1 (p50)	nucleus	17	17
161		NF-kB2 (p100)	nucleus	7	7
162		NF-kB2 (p52)	nucleus	3	3
163		OAS2	cytoplasm	3	2
164		Oct-2	nucleus	2	0
165		Osteoglycin	cytoplasm	3	0
166		Osteonectin	extracellular region	2	0
167		p53	nucleus	36	10
168		PDCD4	cytoplasm	2	0
169		PDF	extracellular region	4	0
170		PDGF receptor *	membrane	0	0
171		PDGF receptor	membrane	2	2
172		PDGF-C	extracellular region	2	2
173		PDGF-R-alpha	membrane	5	5
174		PDGF-R-beta	membrane	5	4
175		PDZK1	cytoplasm	1	0
176		PFTAIRE-1	cytoplasm	1	0
177		PIT1	nucleus	10	4
178		Pitx2	nucleus	5	0
179		PLAU (UPA)	extracellular region	8	6
180		PLAUR (uPAR)	membrane	14	9
181		PLK2	cytoplasm	2	0
182		POU4F1	nucleus	3	0
183		PREL1	cytoplasm	1	0
184		Protein kinase G	cytoplasm	1	1
185		Protein kinase G *	cytoplasm	0	0
186		Protein kinase G1	cytoplasm	4	3
187		Protein kinase G1 alpha	cytoplasm	4	2
188		Protein kinase G1 beta	cytoplasm	1	1
189		RelA (p65 NF-kB subunit)	nucleus	34	26
190		RelB (NF-kB subunit)	nucleus	10	9
191		RGS1	cytoplasm	1	0
192		RIG-G	cytoplasm	1	0
193		RT1-A1	cytoplasm	0	0
194		RUNX2	nucleus	12	3
195		Selenoprotein P	extracellular region	1	0
196		SERPINB9	cytoplasm	3	0
197		SIAT8A	cytoplasm	3	2
198		Sidekick2	cytoplasm	1	0
199		SOCS3	cytoplasm	6	2
200		SOD2	membrane	7	5
201		SRF	nucleus	17	3
202		STAT1	nucleus	30	3
203		STAT1/STAT2	nucleus	1	1
204		Stromelysin-1	extracellular region	6	3
205		Substance P	extracellular region	3	0
206		SYTL2	cytoplasm	1	0
207		Tcf(Lef)	nucleus	6	5
208		Tcf(Lef) *	nucleus	0	0
209		TGF-beta *	extracellular region	0	0
210		TGF-beta	extracellular region	1	1
211		TGF-beta 2	extracellular region	4	1
212		TIP30	cytoplasm	1	0
213		TMEM2	membrane	1	0
214		TORC3	cytoplasm	1	0
215		TrkA	membrane	4	0
216		UDP	cytoplasm	2	0
217		VDR	nucleus	15	3
218		VEGF-C	extracellular region	1	0
219		VEPH1	membrane	1	0
220		VIP	extracellular region	3	0
221		WNT	extracellular region	1	1
222		WNT *	extracellular region	0	0
223		WNT11	extracellular region	2	1
224		ZNF162	cytoplasm	2	0
225		ZNF288	nucleus	1	0

## Sheet: Transcription factors
#		Name	Edges		Edges In		Edges Out
1		AHR	3	1	1	0	2	1
2		AHR/ARNT complex	2	2	1	1	1	1
3		AP-1 *	0	0	0	0	0	0
4		AP-1	29	22	10	10	19	12
5		AP-2B	1	0	1	0	0	0
6		ATF-2	10	9	3	3	7	6
7		ATF-2/c-Jun	11	11	3	3	8	8
8		c-Fos	23	21	11	10	11	10
9		c-Jun	37	31	10	8	27	23
10		c-Jun/c-Fos	8	6	5	4	3	2
11		c-Jun/c-Jun	3	3	1	1	2	2
12		c-Jun/Fra-1	4	4	2	2	2	2
13		c-Jun/Fra-2	5	5	2	2	3	3
14		c-Myb	14	6	9	6	5	0
15		c-Myc	37	13	17	10	19	3
16		c-Rel (NF-kB subunit)	13	12	3	3	10	9
17		CREB1	28	5	4	0	23	5
18		DEC2	1	0	1	0	0	0
19		DLX2	4	0	3	0	1	0
20		ELF3	4	3	3	2	1	1
21		Eomesodermin	1	0	0	0	1	0
22		ESR *	0	0	0	0	0	0
23		ESR	1	1	1	1	0	0
24		ESR1 (membrane)	2	2	1	1	1	1
25		ESR1 (nuclear)	49	12	10	3	39	9
26		FosB	5	4	2	2	3	2
27		FosB/JunB	3	3	2	2	1	1
28		Fra-1	8	8	5	5	3	3
29		Fra-2	6	6	1	1	5	5
30		GCR-alpha	22	10	8	4	13	5
31		GCR-beta	4	4	3	3	1	1
32		GCR-beta *	0	0	0	0	0	0
33		HNF3 *	0	0	0	0	0	0
34		HNF3	1	1	1	1	0	0
35		HNF3-alpha	3	1	1	0	2	1
36		HOXB5	1	0	1	0	0	0
37		HOXC6	1	0	1	0	0	0
38		ISGF3	6	2	1	0	5	2
39		Islet-1	4	0	2	0	2	0
40		JDP2	3	2	0	0	3	2
41		JunB	11	11	4	4	7	7
42		JunB/Fra-1	3	3	2	2	1	1
43		JunD	6	6	1	1	5	5
44		JunD/c-Fos	4	4	2	2	2	2
45		JunD/Fra-2	3	3	2	2	1	1
46		Lef-1	11	3	4	0	7	3
47		LMO4	2	0	0	0	2	0
48		MEF2	1	1	1	1	0	0
49		MEF2 *	0	0	0	0	0	0
50		MEF2C	4	1	2	0	2	1
51		MSX-2	5	0	2	0	3	0
52		NF-kB	36	25	13	10	23	15
53		NF-kB *	0	0	0	0	0	0
54		NF-kB p50/c-Rel	4	4	1	1	3	3
55		NF-kB p50/p50	10	9	4	3	6	6
56		NF-kB p50/p65	16	15	4	4	12	11
57		NF-kB p50/RelB	2	2	1	1	1	1
58		NF-kB p52/p52	1	1	0	0	1	1
59		NF-kB p52/p65	3	3	1	1	2	2
60		NF-kB p52/RelB	2	2	1	1	1	1
61		NF-kB p65/c-Rel	5	5	2	2	3	3
62		NF-kB p65/p65	4	4	1	1	3	3
63		NF-kB1 (p105)	11	11	5	5	6	6
64		NF-kB1 (p50)	17	17	2	2	15	15
65		NF-kB2 (p100)	7	7	2	2	5	5
66		NF-kB2 (p52)	3	3	1	1	2	2
67		Oct-2	2	0	1	0	1	0
68		p53	36	10	15	6	21	4
69		PIT1	10	4	6	3	3	1
70		Pitx2	5	0	2	0	3	0
71		POU4F1	3	0	1	0	2	0
72		RelA (p65 NF-kB subunit)	34	26	9	7	25	19
73		RelB (NF-kB subunit)	10	9	8	7	2	2
74		RUNX2	12	3	5	1	6	2
75		SRF	17	3	2	0	15	3
76		STAT1	30	3	7	1	22	2
77		STAT1/STAT2	1	1	1	1	0	0
78		Tcf(Lef)	6	5	1	1	5	4
79		Tcf(Lef) *	0	0	0	0	0	0
80		VDR	15	3	5	1	10	2

## Sheet: Membrane receptors
#		Name	Edges		Edges In		Edges Out
1		08p22/MSR1(CD204)	4	2	4	2	0	0
2		alpha-L/beta-2 integrin	3	3	3	3	0	0
3		CSF2RA	3	3	2	2	1	1
4		F3	13	13	13	13	0	0
5		GM-CSF receptor	1	1	1	1	0	0
6		HLA-F	1	0	1	0	0	0
7		ICAM1	9	6	8	5	1	1
8		IL-15 receptor	1	1	1	1	0	0
9		IL-2 receptor	1	1	1	1	0	0
10		IL-2R beta chain	4	2	1	0	3	2
11		Integrin	1	0	1	0	0	0
12		ITGAL	4	1	1	0	3	1
13		PLAUR (uPAR)	14	9	14	9	0	0

## Sheet: Secreted proteins & peptide
#		Name	Edges		Edges In		Edges Out
1		A2M	3	0	1	0	2	0
2		Angiotensin (1-7)	0	0	0	0	0	0
3		Angiotensin II	1	0	0	0	1	0
4		Angiotensin III	0	0	0	0	0	0
5		Angiotensin IV	0	0	0	0	0	0
6		Angiotensinogen	5	0	5	0	0	0
7		APOL3	2	1	1	0	1	1
8		BMP6	1	0	1	0	0	0
9		CCL5	14	10	13	9	1	1
10		CD40L(TNFSF5)	3	3	3	3	0	0
11		CTGF	4	1	3	0	1	1
12		Cyr61	2	0	2	0	0	0
13		FGF1	1	0	1	0	0	0
14		FGF18	4	2	4	2	0	0
15		HDL *	0	0	0	0	0	0
16		HDL	1	1	1	1	0	0
17		IFN-gamma	15	10	13	9	2	1
18		IGFBP7/8 *	0	0	0	0	0	0
19		IGFBP7/8	1	1	1	1	0	0
20		IL-18	5	3	4	3	1	0
21		PDGF-C	2	2	0	0	2	2
22		Substance P	3	0	2	0	1	0
23		TGF-beta *	0	0	0	0	0	0
24		TGF-beta	1	1	1	1	0	0
25		TGF-beta 2	4	1	3	0	1	1
26		VEGF-C	1	0	1	0	0	0
27		VIP	3	0	1	0	2	0
28		WNT	1	1	1	1	0	0
29		WNT *	0	0	0	0	0	0
30		WNT11	2	1	1	0	1	1

## Sheet: Processes
#	Process	%	p-Value
1	positive regulation of biological process	56.99	1.645e-44
2	positive regulation of cellular process	53.76	1.336e-42
3	organ development	53.23	1.387e-37
4	positive regulation of biosynthetic process	34.41	3.406e-36
5	positive regulation of metabolic process	36.56	1.4e-35
6	developmental process	69.89	1.646e-35
7	positive regulation of cellular metabolic process	36.02	4.178e-35
8	system development	56.99	3.898e-34
9	anatomical structure development	58.6	1.983e-32
10	response to external stimulus	38.17	1.121e-31
11	positive regulation of nucleobase, nucleoside, nucleotide and nucleic acid metabolic process	30.65	1.199e-31
12	positive regulation of macromolecule biosynthetic process	30.11	1.171e-30

[truncated: 2 more sheets: Diseases, Tissues]
